# Supplementary material for: Neurite Outgrowth-Promoting Compounds from the Petals of Paeonia lactiflora in PC12 Cells
Source: Molecules. 2022 Nov 8;27(22):7670. doi: 10.3390/molecules27227670 (PMC9692541; doi:10.3390/molecules27227670)
Supplement: Supplementary file 1 [file molecules-27-07670-s001.zip]

Archive with 1 entries (1 files):
- molecules-1967987-supplementary.pdf
